# Supplementary material for: Advancing Precambrian palaeomagnetism with the PALEOMAGIA and PINT(QPI) databases
Source: Sci Data. 2017 May 23;4:170068. doi: 10.1038/sdata.2017.68 (PMC5441291; doi:10.1038/sdata.2017.68)
Supplement: Supplementary file 1 [file sdata201768-isa1.zip]

Archive with 3 entries (3 files):
- i_Investigation.txt
- s_study_Veikkolainen.txt
- a_assay_Veikkolainen.txt
