# Supplementary material for: Advancing Precambrian palaeomagnetism with the PALEOMAGIA and PINT(QPI) databases
Source: Sci Data. 2017 May 23;4:170068. doi: 10.1038/sdata.2017.68 (PMC5441291; doi:10.1038/sdata.2017.68)
Supplement: Supplementary file 1 [file sdata201768-isa1.zip › i_Investigation.txt]

# Investigation File generated for Scientific Data with Investigation File Authoring Tool version 0.1.0 on 26/04/2017 - This metadata file is CC0
ONTOLOGY SOURCE REFERENCE
Term Source Name	IAO	ERO	OBI	MS
Term Source File	http://data.bioontology.org/ontologies/IAO	http://data.bioontology.org/ontologies/ERO	http://data.bioontology.org/ontologies/OBI	http://data.bioontology.org/ontologies/MS
Term Source Version	2015-02-23	2013-08-02	2014-08-18	4.0.1
Term Source Description	Information Artifact Ontology	Eagle-I Research Resource Ontology	Ontology for Biomedical Investigations	Mass Spectrometry Ontology
INVESTIGATION
Investigation Identifier
Investigation Title
Investigation Description
Investigation Submission Date
Investigation Public Release Date
INVESTIGATION PUBLICATIONS
Investigation PubMed ID
Investigation Publication DOI
Investigation Publication Author List
Investigation Publication Title
Investigation Publication Status
Investigation Publication Status Term Accession Number
Investigation Publication Status Term Source REF
INVESTIGATION CONTACTS
Investigation Person Last Name
Investigation Person Mid Initials
Investigation Person First Name
Investigation Person Address
Investigation Person Phone
Investigation Person Fax
Investigation Person Email
Investigation Person Affiliation
Investigation Person Roles
Investigation Person Roles Term Accession Number
Investigation Person Roles Term Source REF
STUDY
Study Identifier	10.1038/sdata.2017.68
Study Title	Advancing Precambrian palaeomagnetism with the PALEOMAGIA and PINT(QPI) databases
Study Submission Date	22/07/2016
Study Public Release Date	23/05/2017
Study Description	http://www.nature.com/articles/sdata201768#abstract
Study File Name	s_study_Veikkolainen.txt
Comment[Subject Keywords]	//;//
Comment[Manuscript Licence]	CC BY-4.0
Comment[Experimental Metadata Licence]	CC0
Comment[Supplementary Information File Name]	
Comment[Supplementary Information File Type]	x-zip-compressed
Comment[Supplementary Information File URL]	http://www.nature.com/articles/sdata201768#supplementary-information
Comment[Data Repository]	Dryad Digital Repository
Comment[Data Record Accession]	doi:10.5061/dryad.63g17
Comment[Data Record URI]	http://dx.doi.org/ 10.5061/dryad.63g17
STUDY DESIGN DESCRIPTORS
Study Design Type	data integration objective	observation design	database creation objective
Study Design Type Term Accession Number	ERO:0100092	OBI:0300311	http://www.ebi.ac.uk/efo/swo/SWO_0000509
Study Design Type Term Source REF	ERO	OBI	ERO
STUDY PUBLICATIONS
Study PubMed ID	""	""	""	""
Study Publication DOI	doi:10.1038/nature15523	doi:10.1007/s11200-013-0382-0	doi:10.1016/j.precamres.2013.09.004	doi:10.1016/j.precamres.2013.10.009
Study Publication Author List	""	""	""	""
Study Publication Title	""	""	""	""
Study Publication Status	published	published	published	published
Study Publication Status Term Accession Number				
Study Publication Status Term Source REF				
STUDY FACTORS
Study Factor Name
Study Factor Type
Study Factor Type Term Accession Number
Study Factor Type Term Source REF
STUDY ASSAYS
Study Assay Measurement Type	magnetic field strength
Study Assay Measurement Type Term Accession Number	MS:1000025
Study Assay Measurement Type Term Source REF	MS
Study Assay Technology Type	digital curation
Study Assay Technology Type Term Accession Number	OBI:0302914
Study Assay Technology Type Term Source REF	OBI
Study Assay Technology Platform	""
Study Assay File Name	a_assay_Veikkolainen.txt
STUDY PROTOCOLS
Study Protocol Name	Data sources	Database creation
Study Protocol Type	selection	database creation objective
Study Protocol Type Term Accession Number	OBI:0001928	http://www.ebi.ac.uk/efo/swo/SWO_0000509
Study Protocol Type Term Source REF	OBI	ERO
Study Protocol Description		
Study Protocol URI	""	""
Study Protocol Version		
Study Protocol Parameters Name	""	""
Study Protocol Parameters Name Term Accession Number	""	""
Study Protocol Parameters Name Term Source REF	""	""
Study Protocol Components Name	""	""
Study Protocol Components Type	""	""
Study Protocol Components Type Term Accession Number	""	""
Study Protocol Components Type Term Source REF	""	""
STUDY CONTACTS
Study Person Last Name	Veikkolainen	Biggin	Pesonen	Evans	Jarboe
Study Person First Name	Toni H.	Andrew J.	Lauri J.	David A.	Nicholas A.
Study Person Mid Initials					
Study Person Email	toni.veikkolainen@helsinki.fi	""	""	""	""
Study Person Phone					
Study Person Fax					
Study Person Address					
Study Person Affiliation	Department of Physics, Division of Materials Physics, University of Helsinki, PB 64, FI-00014 Helsinki, Finland	Geomagnetism Laboratory, Oliver Lodge Building, Department of Earth, Ocean and Ecological Sciences, University of Liverpool, Liverpool L697ZE, UK	Department of Physics, Division of Materials Physics, University of Helsinki, PB 64, FI-00014 Helsinki, Finland	Department of Geology and Geophysics, Yale University, PB 208109, New Haven, Connecticut 06511,  USA	Scripps Institution of Oceanography, University of California, San Diego, 8635 Kennel Way, La Jolla, California 92093-0220, USA
Study Person Roles					
Study Person Roles Term Accession Number					
Study Person Roles Term Source REF					
Comment[Study Person ORCID]	0000-0003-2740-6185				
Comment[Funder]					
Comment[FundRef ID]					
Comment[Funder Term Source REF]					
Comment[Grant Identifier]					
