# Supplementary material for: Advancing Precambrian palaeomagnetism with the PALEOMAGIA and PINT(QPI) databases
Source: Sci Data. 2017 May 23;4:170068. doi: 10.1038/sdata.2017.68 (PMC5441291; doi:10.1038/sdata.2017.68)
Supplement: Supplementary file 1 [file sdata201768-isa1.zip › s_study_Veikkolainen.txt]

Source Name	Material Type	Term Source REF	Term Accession Number	Characteristics[geographical location]	Term Source REF	Term Accession Number	Characteristics[epoch]	Protocol REF	Sample Name
IAGA Global Paleomagnetic Database	data set	IAO	IAO:0000100	Earth			Precambrian	Data sources	PALEOMAGIA
literature search	publication	IAO	IAO:0000311	Earth			Precambrian	Data sources	PALEOMAGIA
International Association of Geomagnetism and Aeronomy	data set	IAO	IAO:0000100	Earth			Precambrian	Data sources	PINT_QPI
