# Supplementary material for: Advancing Precambrian palaeomagnetism with the PALEOMAGIA and PINT(QPI) databases
Source: Sci Data. 2017 May 23;4:170068. doi: 10.1038/sdata.2017.68 (PMC5441291; doi:10.1038/sdata.2017.68)
Supplement: Supplementary file 1 [file sdata201768-isa1.zip › a_assay_Veikkolainen.txt]

Sample Name	Protocol REF	Assay Name	Raw Data File	Comment[Data Repository]	Comment[Data Record Accession]	Comment[Data Record URI]
PALEOMAGIA	Database creation	PALEOMAGIA	paleomag_databases.zip	Dryad Digital Repository	doi:10.5061/dryad.63g17	http://dx.doi.org/ 10.5061/dryad.63g17
PINT_QPI	Database creation	PINT_QPI	paleomag_databases.zip	Dryad Digital Repository	doi:10.5061/dryad.63g17	http://dx.doi.org/ 10.5061/dryad.63g17
